# Supplementary material for: Cohort Profile Update: The HUNT Study, Norway
Source: Int J Epidemiol. 2022 May 17;52(1):e80–91. doi: 10.1093/ije/dyac095 (PMC9908054; doi:10.1093/ije/dyac095)
Supplement: dyac095_Supplementary_Data [file dyac095_supplementary_data.zip]

Archive with 10 entries (9 files):
- dyac095_Supplementary_Data/
- dyac095_Supplementary_Data/ije-2021-10-1496-File007.pptx
- dyac095_Supplementary_Data/ije-2021-10-1496-File008.docx
- dyac095_Supplementary_Data/ije-2021-10-1496-File009.docx
- dyac095_Supplementary_Data/ije-2021-10-1496-File010.docx
- dyac095_Supplementary_Data/ije-2021-10-1496-File011.docx
- dyac095_Supplementary_Data/ije-2021-10-1496-File012.docx
- dyac095_Supplementary_Data/ije-2021-10-1496-File013.docx
- dyac095_Supplementary_Data/ije-2021-10-1496-File014.docx
- dyac095_Supplementary_Data/ije-2021-10-1496-File015.docx
